# Supplementary material for: Versatility in acyltransferase activity completes chicoric acid biosynthesis in purple coneflower
Source: Nat Commun. 2021 Mar 10;12:1563. doi: 10.1038/s41467-021-21853-6 (PMC7946891; doi:10.1038/s41467-021-21853-6)
Supplement: Supplementary file 4 — Soure Data [file 41467_2021_21853_MOESM4_ESM.xlsx]

## Sheet: Fig. 1d
Fig. 1d CAD contents mg/g,dw
Caftaric acid	Aerial part	Root	Hairy root
	15.6223	7.1992	0.6845
	19.0736	7.91276	0.6777
	18.6828	7.17436	0.6585
Chlorogenic acid	Aerial part	Root	Hairy root
	0.17604	0.90344	2.0546
	0.18656	1.03176	2.0108
	0.17376	0.90136	1.9816
Chicoric acid	Aerial part	Root	Hairy root
	36.8231	27.3256	4.5484
	45.9568	29.6006	4.4003
	43.8573	27.2642	4.9429

## Sheet: Fig.2d-g
Fig. 2d EpHTT relative expression to tubilin
	EV	HTT OX1	HTT OX4	HTT OX2	HTT i4	HTT i7	HTT i3
	0.426	0.72	1.3432	2.054	0.28	0.024	0.01
	0.4704	0.755	1.2295	3.23472	0.171	0.025	0.01
	0.3578	0.692	1.5158	3.466	0.251	0.037	0.016
unparied t test with EV P value	1	0.00125149	0.000454408	0.00467573	0.0163472	0.000295589	0.000244884
Fig. 2e Caftaric acid contents mg/g,dw
	EV	HTT OX1	HTT OX4	HTT OX2	HTT i4	HTT i7	HTT i3
	0.685	0.756	1.158	1.925	0.592	0.269	0.261
	0.63773	0.788	0.938	1.499	0.566	0.353	0.259
	0.658	0.73865	0.859	0.974	0.489	0.311	0.263
unparied t test with EV P value	1	0.00720601	0.0229911	0.0429795	0.0302362	0.000232581	8.35149e-06
Fig. 2f EpHQT relative expression to tubilin
	EV	HQT OX6	HQT OX8	HQT OX4	HQT i9	HQT i2	HQT i7
	0.09	0.15	0.295	0.299	0.069	0.05	0.055
	0.1745	0.157	0.287	0.2389	0.053	0.038	0.041
	0.1496	0.237	0.28	0.301	0.066	0.094	0.062
unparied t test with EV P value	1	0.312662	0.00421048	0.0118449	0.0419578	0.0630951	0.029753
Fig. 2g Chlorogenic acid contents mg/g,dw
	EV	HQT OX6	HQT OX8	HQT OX4	HQT i9	HQT i2	HQT i7
	2.055	2.41927	4.299	7.232	0.575	0.37	0.282
	1.89205	2.56819	3.688	7.333	0.584	0.807	0.397
	1.982	2.33042	4.606	7.479	0.779	0.527	0.356
unparied t test with EV P value	1	0.00525682	0.00125667	3.89817e-07	8.26212e-05	0.00049388	9.44498e-06

## Sheet: Fig.3c-d
Fig. 3c EpCAS relative expression to tubilin
	EV	CAS OX1	CAS OX3	CAS OX8	CAS i2	CAS i4	CAS i7
	0.1918	0.3932	0.441	0.339569	0.151	0.11	0.075
	0.1961	0.3442	0.5158	0.385803	0.123	0.122	0.077
	0.2103	0.4089	0.3336	0.27257	0.166	0.11	0.091
unparied t test with EV P value	1	0.000839104	0.0122583	0.0161791	0.0186905	0.000241254	9.51533e-05
Fig. 3d Chicoric acid contents mg/g,dw
	EV	CAS OX1	CAS OX3	CAS OX8	CAS i2	CAS i4	CAS i7
	4.548	7.392	6.969	9.354	2.379	2.106	1.732
	4.4	6.528	9.348	7.063	2.011	2.845	1.794
	4.943	6.318	8.394	6.842	3.057	2.703	2.775
unparied t test with EV P value	1	0.00446785	0.00708077	0.0189123	0.00344614	0.00171951	0.00250787

## Sheet: Fig.4a-b
Fig. 4a EpCAS activity was inhibited by PMSF in a dose-dependent manner. Relative activity (%)
	1	5	10
	76.0019	31.5039	13.4279							ANOVA summary			Tukey's multiple comparisons test	Mean Diff.	95.00% CI of diff.	Significant?	Summary
	85.5048	35.8835	18.7784							F	228.3		1 vs. 5	46.28	36.81 to 55.75	Yes	****
	76.4977	31.7725	14.3162							P value	<0.0001		1 vs. 10	63.83	54.36 to 73.30	Yes	****
										P value summary	****		5 vs. 10	17.55	8.077 to 27.01	Yes	**
										Significant diff. among means (P < 0.05)?	Yes
										R square	0.987
Fig. 4b Site-directed mutagenesis of Ser-His-Asp catalytic triad. Relative activity (%)
	WT	S180A	H430A	D374A	S180A&H430A	S180A&D374A	H430A&D374A	S180A&H430A&D374A		ANOVA summary			Tukey's multiple comparisons test	Mean Diff.	95.00% CI of diff.	Significant?	Summary	Adjusted P Value
	106.001	0	70.338	54.9145	0	0	24.6181	0		F	300.9		S180A vs. WT	-100	-110.7 to -89.31	Yes	****	<0.0001
	97.0796	0	65.6846	47.8126	0	0	28.9203	0		P value	<0.0001		H430A vs. WT	-35.13	-45.82 to -24.43	Yes	****	<0.0001
	96.9191	0	58.5971	41.2109	0	0	28.4082	0		P value summary	****		D374A vs. WT	-52.02	-62.71 to -41.33	Yes	****	<0.0001
										Significant diff. among means (P < 0.05)?	Yes		S180A&H430A vs. WT	-100	-110.7 to -89.31	Yes	****	<0.0001
										R square	0.9925		S180A&D374A vs. WT	-100	-110.7 to -89.31	Yes	****	<0.0001
													H430A&D374A vs. WT	-72.68	-83.38 to -61.99	Yes	****	<0.0001
													S180A&H430A&D374A vs. WT	-100	-110.7 to -89.31	Yes	****	<0.0001
													H430A vs. S180A	64.87	54.18 to 75.57	Yes	****	<0.0001
													D374A vs. S180A	47.98	37.29 to 58.67	Yes	****	<0.0001
													S180A&H430A vs. S180A	0	-10.69 to 10.69	No	ns	>0.9999
													S180A&D374A vs. S180A	0	-10.69 to 10.69	No	ns	>0.9999
													H430A&D374A vs. S180A	27.32	16.62 to 38.01	Yes	****	<0.0001
													S180A&H430A&D374A vs. S180A	0	-10.69 to 10.69	No	ns	>0.9999
													D374A vs. H430A	-16.89	-27.59 to -6.201	Yes	**	0.001
													S180A&H430A vs. H430A	-64.87	-75.57 to -54.18	Yes	****	<0.0001
													S180A&D374A vs. H430A	-64.87	-75.57 to -54.18	Yes	****	<0.0001
													H430A&D374A vs. H430A	-37.56	-48.25 to -26.86	Yes	****	<0.0001
													S180A&H430A&D374A vs. H430A	-64.87	-75.57 to -54.18	Yes	****	<0.0001
													S180A&H430A vs. D374A	-47.98	-58.67 to -37.29	Yes	****	<0.0001
													S180A&D374A vs. D374A	-47.98	-58.67 to -37.29	Yes	****	<0.0001
													H430A&D374A vs. D374A	-20.66	-31.36 to -9.971	Yes	***	0.0001
													S180A&H430A&D374A vs. D374A	-47.98	-58.67 to -37.29	Yes	****	<0.0001
													S180A&D374A vs. S180A&H430A	0	-10.69 to 10.69	No	ns	>0.9999
													H430A&D374A vs. S180A&H430A	27.32	16.62 to 38.01	Yes	****	<0.0001
													S180A&H430A&D374A vs. S180A&H430A	0	-10.69 to 10.69	No	ns	>0.9999
													H430A&D374A vs. S180A&D374A	27.32	16.62 to 38.01	Yes	****	<0.0001
													S180A&H430A&D374A vs. S180A&D374A	0	-10.69 to 10.69	No	ns	>0.9999
													S180A&H430A&D374A vs. H430A&D374A	-27.32	-38.01 to -16.62	Yes	****	<0.0001

## Sheet: Fig.6
Fig. 6 Caftaric acid contents mg/g,dw
Caftaric acid	Control	EpHTT	EpCAS	EpHTT+EpCAS	EpHTT+EpCAS+TA		ANOVA summary			Tukey's multiple comparisons test	Mean Diff.	95.00% CI of diff.	Significant?	Summary	Adjusted P Value
	0.0002848	0.0002106	0	0.000279063	0.0132377		F	13.03		Control vs. EpHTT	6.474e-05	-0.007282 to 0.007412	No	ns	>0.9999
	0.0002758	0.0002023	0.0001411	0.000310923	0.0271212		P value	<0.0001		Control vs. EpCAS	-8.93e-05	-0.007436 to 0.007258	No	ns	>0.9999
	0.0002055	0	0.0002357	0.000119941	0.0109238		P value summary	****		Control vs. EpHTT+EpCAS	-0.0001026	-0.007063 to 0.006857	No	ns	>0.9999
	9.892e-05	0.000141	0.0009278	0.000221208	0.0253232		Significant diff. among means (P < 0.05)?	Yes		Control vs. EpHTT+EpCAS+TA	-0.01304	-0.01948 to -0.006592	Yes	****	<0.0001
	0.000304	0.0001346	0.0001541	0.000367128	0.0048107		R square	0.6588		EpHTT vs. EpCAS	-0.000154	-0.008305 to 0.007997	No	ns	>0.9999
	0			0.000531806	0.0036031					EpHTT vs. EpHTT+EpCAS	-0.0001673	-0.007971 to 0.007636	No	ns	>0.9999
	0.0002713				0.0112456					EpHTT vs. EpHTT+EpCAS+TA	-0.0131	-0.02045 to -0.005753	Yes	***	0.0002
	0.0001792				0.0096366					EpCAS vs. EpHTT+EpCAS	-1.327e-05	-0.007817 to 0.007790	No	ns	>0.9999
										EpCAS vs. EpHTT+EpCAS+TA	-0.01295	-0.02029 to -0.005599	Yes	***	0.0002
										EpHTT+EpCAS vs. EpHTT+EpCAS+TA	-0.01293	-0.01989 to -0.005973	Yes	****	<0.0001
Fig. 6 Chicoric acid contents mg/g,dw
Chicoric acid	Control	EpHTT	EpCAS	EpHTT+EpCAS	EpHTT+EpCAS+TA		ANOVA summary			Tukey's multiple comparisons test	Mean Diff.	95.00% CI of diff.	Significant?	Summary	Adjusted P Value
	5.538e-05	4.021e-05	2.839e-05	3.65027e-05	0.0009905		F	7.824		Control vs. EpHTT	2.168e-05	-0.0006742 to 0.0007175	No	ns	>0.9999
	2.861e-05	0	4.075e-05	3.77564e-05	0.0020156		P value	0.0003		Control vs. EpCAS	1.368e-06	-0.0006945 to 0.0006972	No	ns	>0.9999
	4.477e-05	2.594e-05	3.036e-05	3.55203e-05	0.0008197		P value summary	***		Control vs. EpHTT+EpCAS	-8.686e-06	-0.0006679 to 0.0006505	No	ns	>0.9999
	1.813e-05	2.015e-05	4.045e-05	7.40215e-05	0.0023918		Significant diff. among means (P < 0.05)?	Yes		Control vs. EpHTT+EpCAS+TA	-0.0009516	-0.001562 to -0.0003413	Yes	***	0.0009
	4.897e-05	0	4.79e-05	4.26489e-05	0.0001514		R square	0.5369		EpHTT vs. EpCAS	-2.031e-05	-0.0007923 to 0.0007517	No	ns	>0.9999
	2.977e-05			5.92916e-05	0.0001219					EpHTT vs. EpHTT+EpCAS	-3.036e-05	-0.0007695 to 0.0007087	No	ns	>0.9999
	6.218e-05				0.0008884					EpHTT vs. EpHTT+EpCAS+TA	-0.0009733	-0.001669 to -0.0002774	Yes	**	0.003
	2.369e-05				0.000545					EpCAS vs. EpHTT+EpCAS	-1.005e-05	-0.0007492 to 0.0007291	No	ns	>0.9999
										EpCAS vs. EpHTT+EpCAS+TA	-0.000953	-0.001649 to -0.0002571	Yes	**	0.0037
										EpHTT+EpCAS vs. EpHTT+EpCAS+TA	-0.0009429	-0.001602 to -0.0002837	Yes	**	0.0024

## Sheet: Suppl Fig.1
HTT (NH4)2SO4
	Crude	0-30%	30-40%	40-60%	60-100%
	1	1.29364	2.79316	6.03141	0
HQT (NH4)2SO4	Crude	0-30%	30-40%	40-60%	60-100%
	1	0.623576	0.685677	1.43168	0
HTT FPLC	Crude	FPLC #13	FPLC #14	FPLC #15	FPLC #16	FPLC #17	FPLC #18	FPLC #19
	1	0	374.122	21.6389	0	0	0	0
HQT FPLC	Crude	FPLC #13	FPLC #14	FPLC #15	FPLC #16	FPLC #17	FPLC #18	FPLC #19
	1	0	0	1.28873	4.84707	3.03893	0	0
CAS (NH4)2SO4	Crude	20%	40%	60%
	11.4271	4.45076	100	8.63699
CAS FPLC anion exchange	#30	#31	#32	#33	#34	#35	#36
	1.54276	20.4027	47.3107	100	82.0167	25.958	5.22164
CAS FPLC sieve	#10	#11	#12	#13	#14	#15	#16	#17	#18
	29.6135	33.2695	75.0475	100	82.7843	62.9642	21.5985	1.35272	0
HTT
Sequence	Prob	Mascot Ion score	Mascot Identity score	Mascot Delta Ion Score	NTT	Modifications	Observed	Actual Mass	Charge	Delta Da	Delta PPM	Retention Time	Intensity	TIC	Start	Stop	# Other Proteins	Other Proteins
(R)ESTVVRPAEESPPR(K)	1	23.8	26.3548	21.81	2		518.602	1552.79	3	0.0004721	0.3038	4362		15673.2	7	20	0
(R)MLVAFYPFAGR(F)	1	37.23	25	37.23	2		636.334	1270.65	2	0.0006381	0.5018	5151		33330.7	63	73	0
(R)FKYDQHGR(V)	0.98	21.13	25.7978	14.04	2		350.842	1049.5	3	-0.0008879	-0.8452	4959		12493.1	74	81	0
(K)LIPAIDYSK(G)	1	33.46	25	33.46	2		510.292	1018.57	2	3.806e-05	0.03733	4196		12005.1	117	125	0
(R)GLDITLPPFIDR(T)	0.99	34.65	25	0	2		678.88	1355.75	2	-6.194e-05	-0.04565	5177		40189.9	174	185	0
(R)DPPRPVFEHIEYQSDPTPLK(V)	0.99	19.06	25	18.62	2		789.066	2364.18	3	0.002032	0.8592	5047		52226.1	192	211	0
(R)GLPDDVETK(L)	1	30.63	25	28.04	2		487.246	972.477	2	0.0003581	0.3678	1862		7191.42	266	274	0
(K)LYLPVDGR(A)	0.99	26.17	25.955	25.25	2		466.764	931.513	2	-0.0003219	-0.3452	4537		15168.3	275	282	0
(R)LQPPLPPGYFGNVIFDAAVIATAGDIK(S)	1	32.21	25	32.21	2		928.839	2783.5	3	0.006162	2.213	5298		100739	285	311	0
(K)SKPIWYAAGK(I)	0.95	14.91	25.977	14.91	2		560.811	1119.61	2	-0.001222	-1.09	4868		23077.1	312	321	0
(R)SAIDYLEQHNcK(K)	1	28.83	25	28.83	2	Carbamidomethyl (+57)	493.229	1476.67	3	-0.0007332	-0.4962	4783		17863.2	336	347	0
(K)KPYVDYNTNLR(I)	0.99	19.7	25.1983	17.94	2		461.574	1381.7	3	-0.0005179	-0.3746	4794		22541.7	348	358	0
(R)LPIHDADFGWGR(P)	0.98	18.23	25	15.38	2		461.898	1382.67	3	-0.0002379	-0.172	5043		17991.4	365	376	0
(R)LPIHDADFGWGRPIFMGR(T)	0.99	19.12	25.1055	19.12	2		695.687	2084.04	3	-0.001458	-0.6992	5214		34080.7	365	382	0
(R)TGLPSVGR(V)	0.99	36	25	28.24	2		393.727	785.439	2	-0.0004219	-0.5365	3569		4952.84	383	390	0
HQT
Sequence	Prob	Mascot Ion score	Mascot Identity score	Mascot Delta Ion Score	NTT	Modifications	Observed	Actual Mass	Charge	Delta Da	Delta PPM	Retention Time	Intensity	TIC	Start	Stop	# Other Proteins	Other Proteins
(K)LTLDQLNTLK(S)	0.99	23.59	26.4738	16.46	2		579.84	1157.67	2	-0.0001219	-0.1052	4898		9253.27	234	243	0
(K)NDPGPNYSTYEILAAHIWR(C)	1	28.21	25.4033	24.79	2		739.695	2216.06	3	-0.002718	-1.226	5394		75529.1	248	266	0
(R)LPPGFLGNVVFTATPVAESSYLTSQSLSNAAK(L)	1	48.9	25	48.9	2		1089.57	3265.68	3	-0.005388	-1.649	5337		75894.6	296	327	0
(R)SAIDYLELQPDLSALIR(G)	0.99	48.47	25.3529	0	2		959.019	1916.02	2	-0.002842	-1.482	5369		124591	343	359	0
CAS
Sequence	%Cov	%Cov(50)	%Cov(95)	Contrib	Conf	Modifications	ProteinModifications	Cleavages	dMass	Obs MW	Obs m/z	Theor MW	Theor m/z	Theor z	Sc	Spectrum	Acq Time	Intensity (Peptide)	PrecursorIntensityAcquisition	Apex Time (Peptide)	Elution Peak Width (Peptide)	MS2Counts
AALISDDIYK	36.34	34.99	33.41	2	99				-0.00058472	1107.58	554.798	1107.58	554.798	2	12	1.1.1.1939.4	22.4967	12988.8	393.53	21.94	0.22	437.809
AANVLFVDLPAGTGFSYGTTYEATK	36.34	34.99	33.41	2	99				0.00624876	2592.28	865.101	2592.27	865.099	3	14	1.1.1.2726.5	41.1375	672.84	503.56	41.2	0.56	1133.62
EGTIEEFVK	36.34	34.99	33.41	2	99				0.000525428	1050.52	526.269	1050.52	526.269	2	11	1.1.1.1896.5	21.4714	11110.5	1420.98	21.2	0.21	914.482
GAGHSIALYKPR	36.34	34.99	33.41	2	99				0.00164144	1268.7	318.182	1268.7	318.182	4	10	1.1.1.1389.3	9.51805	4778.44	849.04	9.4	0.09	743.179
GDQPQLNVK	36.34	34.99	33.41	2	99				-0.000238237	997.519	499.767	997.519	499.767	2	13	1.1.1.1407.5	9.95437	8041.72	5690.99	9.89	0.19	2341.39
GYAISSPLTDK	36.34	34.99	33.41	2	99				0.000832822	1150.59	576.301	1150.59	576.301	2	16	1.1.1.1856.7	20.5234	7959.33	6867.75	20.46	0.22	4448.23
GYAISSPLTDKFSDFNSR	36.34	34.99	33.41	2	99			missed K-F@11	0.00216796	2003.96	668.994	2003.96	668.994	3	22	1.1.1.2260.2	30.1798	2411.04	1883.66	30.12	0.27	1397.91
INEANILDPLCDEDSQDPVCGEVGDK	36.34	34.99	33.41	2	99	Carbamidomethyl(C)@11; Carbamidomethyl(C)@20			-0.0103231	2901.25	968.092	2901.26	968.095	3	24	1.1.1.2441.7	34.5092	5095.21	2336.45	34.61	0.2	1885.74
LTLELNPYSWSK	36.34	34.99	33.41	2	99				0.00172804	1449.75	725.883	1449.75	725.882	2	14	1.1.1.2531.7	36.6321	4179.58	982.4	36.81	0.22	903.778
NGYSLTYATVK	36.34	34.99	33.41	2	99	Deamidated(N)@1			-0.00185274	1216.6	609.305	1216.6	609.306	2	17	1.1.1.1941.9	22.5442	5440.23	4311.91	22.48	0.19	2253.31
SSDSISAQQGYEFLIK	36.34	34.99	33.41	2	99				-0.00708478	1771.86	886.935	1771.86	886.939	2	21	1.1.1.2303.7	31.2261	1858.83	749.53	31.4	0.29	599.901
CAS FPLC anion exchange		marker mix 31 32 33 34 35
	100
	70
	50
	40
	30
	25
	14
CAS FPLC sieve		marker 10 11 12 13 14 15 16 17 18
	100
	70
	50
	40
	30
	25
	14

## Sheet: Suppl Fig.3
Suppl Fig. 3a SDS-PAGE of HTT
	input marker 17 18 19 20 21 22 23 24
Suppl Fig. 3b SDS-PAGE of HQT
	input marker 17 18 19 20 21 22 23 24
Suppl Fig. 3c SDS-PAGE of CAS
	marker crude wash1 wash2 elution1 elution2

## Sheet: Suppl Fig.5
Relative activity (%)
HTT	2	3	4	5	6	7	8	9
	1.35343	9.6721	75.8583	79.0273	93.618	99.7249	93.1228	92.2645
	1.50198	9.24296	77.4923	79.3409	93.7005	99.9395	93.717	92.116
	1.33693	9.73812	73.8116	75.8583	88.7489	100.336	87.6595	88.1712
HQT	2	3	4	5	6	7	8	9
	0.203404	13.8925	81.097	85.9787	98.1219	101.071	83.4158	75.4017
	0.162723	13.5467	78.229	85.3278	99.8915	101.702	81.5038	74.1406
	0.101702	13.1195	77.8629	85.2261	96.0675	97.2269	84.0057	77.1917
CAS	1.60	3.00	3.63	4.00	4.87	5.96	6.83	7.98	9.04	10.7
	3.97049	15.1265	75.7379	98.454	90.2143	48.0148	12.2628	3.03935	0.544624	0.509487
	3.90021	14.9332	78.1975	100.545	74.4202	45.9241	12.2628	3.03935	0.491918	0.193254
	3.03935	15.1265	79.4624	101.001	91.2333	42.2171	11.4195	3.05692	0.421644	0.140548

## Sheet: Suppl Fig.9c
Suppl Fig. 9c Chicoric acid contents mg/g,dw
	EV	HTT OX1	HTT OX4	HTT OX2	HTT i4	HTT i7	HTT i3	HQT OX6	HQT OX8	HQT OX4	HQT i9	HQT i2	HQT i7
	4.548	4.822	7.492	9.3535	4.97	1.895	1.834	3.8	5.197	4.908	2.479	1.179	1.326
	4.4	5.284	6.628	7.063	4.628	2.788	2.362	3.084	3.146	5.1	2.711	2.412	1.748
	4.943	4.732	5.833	6.84155	3.418	2.472	2.348	4.229	3.243	4.426	3.047	1.937	1.381
unparied t test with EV P value	1	0.251328	0.0161891	0.0189125	0.589483	0.00187261	0.000499611	0.0671627	0.326316	0.521316	0.00123245	0.00210451	0.000114265

## Sheet: Suppl Fig.16a
Suppl Fig. 16a Relative activities of candidate acyl donors.
Chlorogenic acid	1-O-caffeoyl-β-D-glucose	Neochlorogenic acid	Cryptochlorogenic acid	5-O-caffeoyl shikimic acid		ANOVA summary			Tukey's multiple comparisons test	Mean Diff.	95.00% CI of diff.	Significant?	Summary	Adjusted P Value
100	0.657667	0.755384	0.670049	0.560479		F	727365		Chlorogenic acid vs. 1-O-caffeoyl-β-D-glucose	99.33	99.09 to 99.58	Yes	****	<0.0001
100	0.731818	0.765037	0.37379	0.562739		P value	<0.0001		Chlorogenic acid vs. Neochlorogenic acid	99.24	99.00 to 99.48	Yes	****	<0.0001
100	0.605809	0.757849	0.707531	0.660294		P value summary	****		Chlorogenic acid vs. Cryptochlorogenic acid	99.42	99.17 to 99.66	Yes	****	<0.0001
average	0.665098	0.759423	0.58379	0.594504		Significant diff. among means (P < 0.05)?	Yes		Chlorogenic acid vs. 5-O-caffeoyl shikimic acid	99.41	99.16 to 99.65	Yes	****	<0.0001
S.D.	0.063332	0.00501534	0.182828	0.0569868		R square	1		1-O-caffeoyl-β-D-glucose vs. Neochlorogenic acid	-0.09433	-0.3368 to 0.1481	No	ns	0.7082
									1-O-caffeoyl-β-D-glucose vs. Cryptochlorogenic acid	0.08131	-0.1612 to 0.3238	No	ns	0.8012
									1-O-caffeoyl-β-D-glucose vs. 5-O-caffeoyl shikimic acid	0.07059	-0.1719 to 0.3131	No	ns	0.8675
									Neochlorogenic acid vs. Cryptochlorogenic acid	0.1756	-0.06684 to 0.4181	No	ns	0.1968
									Neochlorogenic acid vs. 5-O-caffeoyl shikimic acid	0.1649	-0.07755 to 0.4074	No	ns	0.2414
									Cryptochlorogenic acid vs. 5-O-caffeoyl shikimic acid	-0.01071	-0.2532 to 0.2318	No	ns	0.9999

[truncated: 3 more sheets: Suppl Table 1, Suppl Table 2, Suppl Table 3]
